# Supplementary material for: Pencil Graphite Electrocatalytic Sensors Modified by Pyrene Coated Reduced Graphene Oxide Decorated with Molybdenum Disulfide Nanoroses for Hydrazine and 4-Nitrophenol Detection in Real Water Samples
Source: Molecules. 2023 Oct 28;28(21):7311. doi: 10.3390/molecules28217311 (PMC10648802; doi:10.3390/molecules28217311)
Supplement: Supplementary file 1 [file molecules-28-07311-s001.zip]

Archive with 1 entries (1 files):
- molecules-2677455-supplementary.pdf
